# Supplementary material for: First trimester circulating miR-208b-3p and miR-26a-1-3p are relevant to the prediction of gestational hypertension
Source: BMC Pregnancy Childbirth. 2025 Mar 8;25:255. doi: 10.1186/s12884-025-07349-x (PMC11889763; doi:10.1186/s12884-025-07349-x)
Supplement: Supplementary file 2 — Supplementary Material 2: Table 1. Complete list of the 28 miRNAs associated with gestational hypertension onset in Gen3G. [file 12884_2025_7349_MOESM2_ESM.xlsx]

## Sheet: Supplementary_table_1_with_3D
Supplementary Table 1. Complete list of the 28 miRNAs associated with gestational hypertension onset in Gen3G and their replication in 3D.
miRNAs	Gen3G								miRNAs	3D
	Detection rate (%) Gen3G (N = 413)	Detection rate (%) Gen3G (Normotensive, N = 385)	Detection rate (%) Gen3G (GH, N = 28)	DESeq2 normalized read counts (Mean ± SD) (normotensives and GH cases, N = 413)	DESeq2 normalized read counts (Mean ± SD) (Normotensive, N = 385)	DESeq2 normalized read counts (Mean ± SD) (GH, N = 28)	Log2FC ± SE	p-value		Detection rate (%) 3D Total sample (N = 281)	Detection rate (%) 3D (Normotensive, N = 260)	Detection rate (%) 3D (GH, N = 21)	DESeq2 normalized read counts (Mean ± SD) (normotensives and GH cases, N = 281)	DESeq2 normalized read counts (Mean ± SD) (Normotensive, N =260)	DESeq2 normalized read counts (Mean ± SD) (GH, N = 21)	Log2FC ± SE	p-value
hsa-miR-6894-3p	76.0291	77.9221	50	2.62 ± 2.86	2.73 ± 2.9	1.09 ± 1.51	-1.29 ± 0.33	0.000119828	hsa-miR-6894-3p	71.1744	70.7692	76.1905	4.74 ± 5.76	4.55 ± 5.53	7.16 ± 7.93	0.65 ± 0.39	0.0930952
hsa-miR-3920	80.8717	81.039	78.5714	2.93 ± 2.41	3.01 ± 2.43	1.92 ± 2.02	-0.89 ± 0.27	0.00103487	hsa-miR-3920	60.8541	61.1538	57.1429	2.85 ± 4.48	2.86 ± 4.58	2.68 ± 2.91	0.17 ± 0.44	0.691058
hsa-miR-203a-3p	98.063	97.9221	100	15.48 ± 16.94	14.83 ± 13.97	24.38 ± 38.92	0.7 ± 0.22	0.001416	hsa-miR-203a-3p	95.7295	95.3846	100	82.66 ± 346.28	86.03 ± 359.67	40.95 ± 39.2	-0.85 ± 0.44	0.0522649
hsa-miR-4742-5p	34.8668	36.1039	17.8571	0.63 ± 1.24	0.66 ± 1.27	0.22 ± 0.48	-1.5 ± 0.54	0.00545365	hsa-miR-4742-5p	29.8932	29.6154	33.3333	0.89 ± 2.58	0.86 ± 2.53	1.24 ± 3.27	0.59 ± 0.82	0.470134
hsa-miR-7705	98.5472	98.7013	96.4286	9.92 ± 4.94	10.09 ± 4.97	7.51 ± 3.78	-0.42 ± 0.15	0.00579315	hsa-miR-7705	87.9004	88.8462	76.1905	13.35 ± 9.57	13.34 ± 9.35	13.45 ± 12.21	0.05 ± 0.24	0.827847
hsa-miR-6824-3p	48.184	47.5325	57.1429	0.87 ± 1.22	0.83 ± 1.17	1.48 ± 1.7	0.96 ± 0.37	0.00891901	hsa-miR-6824-3p	36.6548	36.1538	42.8571	1.2 ± 3.13	1.23 ± 3.22	0.81 ± 1.45	-0.56 ± 0.74	0.451249
hsa-miR-3175	41.6465	43.6364	14.2857	0.82 ± 1.35	0.86 ± 1.37	0.25 ± 0.74	-1.31 ± 0.53	0.0126469	hsa-miR-3175	37.0107	38.0769	23.8095	1.48 ± 3.57	1.47 ± 3.31	1.68 ± 5.97	-0.21 ± 0.73	0.778121
hsa-miR-4667-5p	69.9758	68.3117	92.8571	1.98 ± 2.42	1.89 ± 2.34	3.21 ± 3.13	0.71 ± 0.29	0.0150535	hsa-miR-4667-5p	59.0747	58.8462	61.9048	2.76 ± 4.23	2.78 ± 4.31	2.61 ± 3.27	-0.01 ± 0.48	0.97692
hsa-miR-208b-3p	73.6077	72.7273	85.7143	3.78 ± 7.17	3.55 ± 5.44	7.03 ± 18.79	0.81 ± 0.35	0.0197556	hsa-miR-208b-3p	76.8683	77.6923	66.6667	8.01 ± 16.29	7.37 ± 10.81	15.87 ± 46.17	0.79 ± 0.45	0.07636
hsa-miR-629-3p	59.5642	60.5195	46.4286	1.53 ± 2.16	1.59 ± 2.21	0.74 ± 1.07	-1.01 ± 0.43	0.0203745	hsa-miR-629-3p	51.2456	50.7692	57.1429	2.43 ± 4.14	2.36 ± 4.06	3.23 ± 5.06	0.41 ± 0.55	0.457613
hsa-miR-450a-2-3p	46.4891	45.7143	57.1429	0.97 ± 1.75	0.91 ± 1.7	1.7 ± 2.17	0.92 ± 0.4	0.0220012	hsa-miR-450a-2-3p	35.2313	35.7692	28.5714	1.05 ± 2.24	1.08 ± 2.3	0.64 ± 1.24	-0.5 ± 0.73	0.493064
hsa-miR-3140-3p	44.5521	44.1558	50	0.87 ± 1.56	0.81 ± 1.39	1.7 ± 2.93	0.96 ± 0.42	0.0228599	hsa-miR-3140-3p	41.2811	41.1538	42.8571	1.35 ± 2.49	1.36 ± 2.55	1.18 ± 1.62	-0.09 ± 0.61	0.883251
hsa-miR-548b-5p	47.9419	49.6104	25	0.85 ± 1.27	0.88 ± 1.29	0.35 ± 0.8	-1.04 ± 0.46	0.0231779	hsa-miR-548b-5p	34.1637	34.2308	33.3333	1.35 ± 6.51	1.29 ± 6.65	2.12 ± 4.42	0.89 ± 0.72	0.211464
hsa-miR-6721-5p	92.9782	93.5065	85.7143	5.95 ± 5.74	6.08 ± 5.87	4.07 ± 2.9	-0.49 ± 0.22	0.0254612	hsa-miR-6721-5p	83.9858	83.8462	85.7143	9.85 ± 13.83	10.06 ± 14.17	7.24 ± 8.3	-0.49 ± 0.34	0.149682
hsa-miR-374a-5p	100	100	100	182.29 ± 70.53	183.72 ± 70.71	162.66 ± 66	-0.22 ± 0.1	0.0265523	hsa-miR-374a-5p	99.6441	99.6154	100	185.62 ± 140.11	186.65 ± 140.47	172.91 ± 138.29	-0.01 ± 0.24	0.95923
hsa-miR-4775	99.7579	99.7403	100	21.56 ± 8.86	21.77 ± 8.84	18.63 ± 8.71	-0.25 ± 0.12	0.0296761	hsa-miR-4775	88.6121	88.0769	95.2381	13.48 ± 17.45	13.38 ± 17.91	14.7 ± 10.35	0.31 ± 0.28	0.277948
hsa-miR-3157-5p	36.5617	37.4026	25	0.69 ± 1.21	0.72 ± 1.23	0.34 ± 0.66	-1.19 ± 0.55	0.0306161	hsa-miR-3157-5p	34.1637	35.3846	19.0476	1.23 ± 3.03	1.17 ± 2.65	1.86 ± 6.07	0.38 ± 0.74	0.61063
hsa-miR-4749-3p	37.7724	39.2208	17.8571	0.79 ± 1.59	0.82 ± 1.61	0.46 ± 1.2	-1.17 ± 0.55	0.0338298	hsa-miR-4749-3p	23.8434	24.2308	19.0476	0.98 ± 5.1	0.98 ± 5.24	0.88 ± 2.92	0.07 ± 0.95	0.940705
hsa-miR-664a-3p	99.7579	99.7403	100	47.37 ± 27.95	47.75 ± 27.83	42.2 ± 29.63	-0.31 ± 0.15	0.0363987	hsa-miR-664a-3p	96.0854	96.5385	90.4762	49.53 ± 43.92	50.04 ± 44.34	43.27 ± 38.82	0.05 ± 0.26	0.859606
hsa-miR-6515-3p	79.661	81.039	60.7143	2.56 ± 2.21	2.63 ± 2.21	1.7 ± 2	-0.55 ± 0.27	0.0375279	hsa-miR-6515-3p	56.2278	56.9231	47.619	2.74 ± 3.79	2.79 ± 3.83	2.21 ± 3.37	-0.24 ± 0.51	0.632821
hsa-miR-26a-1-3p	94.9153	95.3247	89.2857	7.15 ± 5.09	7.26 ± 5.15	5.7 ± 3.97	-0.42 ± 0.2	0.037557	hsa-miR-26a-1-3p	86.121	86.1538	85.7143	11.14 ± 12.16	11.39 ± 12.5	8.03 ± 5.98	-0.53 ± 0.3	0.0805006
hsa-miR-6810-5p	76.7554	77.4026	67.8571	3.21 ± 4.67	3.3 ± 4.8	1.96 ± 2	-0.66 ± 0.32	0.0414747	hsa-miR-6810-5p	61.9217	62.3077	57.1429	3.7 ± 6.62	3.71 ± 6.58	3.55 ± 7.19	-0.1 ± 0.48	0.835067
hsa-miR-10b-3p	83.0508	82.3377	92.8571	3.51 ± 3.74	3.4 ± 3.65	5.02 ± 4.65	0.56 ± 0.28	0.041954	hsa-miR-10b-3p	90.3915	90	95.2381	13.41 ± 15.24	12.6 ± 12.57	23.46 ± 33.05	0.88 ± 0.31	0.00521341
hsa-miR-5189-3p	90.5569	90.9091	85.7143	17.22 ± 12.35	17.57 ± 12.5	12.42 ± 8.9	-0.53 ± 0.26	0.0429808	hsa-miR-5189-3p	87.1886	87.3077	85.7143	18.7 ± 16.57	18.42 ± 16.4	22.26 ± 18.62	0.28 ± 0.33	0.386101
hsa-miR-551b-3p	83.5351	84.6753	67.8571	4.06 ± 3.71	4.13 ± 3.75	3.14 ± 3.02	-0.53 ± 0.27	0.0458914	hsa-miR-551b-3p	62.2776	61.1538	76.1905	4.07 ± 4.96	3.93 ± 4.86	5.82 ± 5.88	0.58 ± 0.44	0.190205
hsa-miR-133a-3p	99.7579	99.7403	100	139.36 ± 110.93	135.85 ± 108.44	187.61 ± 134	0.39 ± 0.2	0.0459098	hsa-miR-133a-3p	100	100	100	239.86 ± 225.54	242.62 ± 230.43	205.59 ± 152.35	-0.21 ± 0.26	0.408626
hsa-miR-6884-5p	51.5738	52.7273	35.7143	1.41 ± 2.16	1.46 ± 2.21	0.75 ± 1.21	-0.95 ± 0.48	0.0489687	hsa-miR-6884-5p	37.7224	39.2308	19.0476	2.13 ± 6.99	2.22 ± 7.22	0.95 ± 2.53	-1.19 ± 0.84	0.155489
hsa-miR-548u	85.7143	87.013	67.8571	3.38 ± 2.64	3.43 ± 2.63	2.69 ± 2.81	-0.47 ± 0.24	0.0495614	hsa-miR-548u	71.1744	71.1538	71.4286	4.36 ± 5.1	4.35 ± 5.12	4.47 ± 4.96	0.26 ± 0.38	0.48927
*miRNAs in bold are considered replicated in the 3D cohort
Abbreviations : GH : gestational hypertension; Log2(FC): Log2 Fold ChangeSD : standard deviation
